# Supplementary material for: The Relationship Between a History of High-risk and Destructive Behaviors and COVID-19 Infection: Preliminary Study
Source: JMIR Form Res. 2023 Apr 14;7:e40821. doi: 10.2196/40821 (PMC10148215; doi:10.2196/40821)
Supplement: Multimedia Appendix 2 [file formative_v7i1e40821_app2.xlsx]

## Sheet: Sheet1
ID	age	income	marital status	employment	gender	ethnicity	education_level	years_education	covid_test	covid_diagnosis	Lied or conned to get things you wanted or to avoid having to do something	Had a hard time paying attention at school, work, or home	Had a hard time listening to instructions at school, work, or home	Had a hard time waiting for your turn	Were a bully or threatened other people	Started physical fights with other people	Tried to win back your gambling losses by going back another day	you used alcohol weekly or more often?	you used cannabis weekly or more often?	you used heroin, fentanyl, or other opiates?	you used a stimulant like cocaine or meth?	you spent a lot of time either getting alcohol or other drugs, using alcohol or other drugs, or recovering from the effects of alcohol or other drugs (e.g., feeling sick)?	you kept using alcohol or other drugs even though it was causing social problems, leading to fights, or getting you into trouble with other people?	your use of alcohol or other drugs caused you to give up or reduce your involvement in activities at work, school, home, or social events?	you had withdrawal problems from alcohol or other drugs like shaky hands, throwing up, having trouble sitting still or sleeping, or you used any alcohol or other drugs to stop being sick or avoid withdrawal problems?	had a disagreement in which you pushed, grabbed, or shoved someone?	took something from a store without paying for it?	sold, distributed, or helped to make illegal drugs?	drove a vehicle while under the influence of alcohol or illegal drugs?	purposely damaged or destroyed property that did not belong to you?
102701421	57	3	2	2	1	1	3	14	2	2	5	5	5	5	5	5	5	1	1	5	5	5	5	5	5	5	5	5	5	5
102702228	50	1	1	7	2	1	3	15	2	2	1	1	1	1	1	1	1	4	1	5	4	5	5	5	5	1	4	1	1	1
102703253	59	1	5	4	1	1	3	15	2	2	5	5	5	5	5	5	5	5	1	5	5	5	5	5	5	4	5	5	5	5
102705144	44	1	1	2	2	2	2	14	2	2	2	1	1	2	4	5	5	1	5	5	5	5	5	5	5	5	5	5	5	5
102705779	59	5	2	7	2	1	5	20	2	2	5	5	5	5	5	5	5	5	5	5	5	5	5	5	5	5	5	5	5	5
102706054	47	1	1	1	1	5	4	17	2	2	5	5	4	5	5	4	5	1	5	5	4	4	5	5	4	4	5	5	4	5
102706223	22	1	1	3	2	1	6	17	2	2	1	1	1	2	3	3	5	1	1	5	5	1	5	1	1	1	2	2	5	4
102706259	46	3	2	2	2	1	4	17	2	2	5	4	5	5	5	5	5	4	1	4	5	4	5	5	5	5	5	5	5	5
102706660	45	4	6	2	2	1	4	16	1	1	5	1	1	1	5	5	2	1	1	5	1	1	2	1	1	1	5	4	4	2
102708032	68	2	2	6	2	1	6	19	2	2	5	5	5	5	5	5	5	1	5	5	5	5	5	5	5	5	5	5	5	5
102709235	40	1	1	4	2	1	3	14	2	2	4	2	2	4	5	5	5	5	1	4	5	1	1	1	1	2	5	5	5	5
102709517	31	1	1	1	1	7	2	13	2	2	2	4	4	2	4	4	5	4	1	5	4	4	4	3	4	5	4	4	5	4
102709647	46	4	2	2	2	1	3	14	2	2	5	4	4	5	5	5	5	4	5	5	5	5	5	5	5	5	4	5	5	5
102710793	34	3	6	2	1	2	4	1	2	2	1	5	5	5	5	5	5	1	1	5	5	5	5	5	5	5	5	5	5	5
102710872	34	2	6	2	1	3	2	12	2	2	5	5	5	5	5	1	5	1	2	5	5	5	5	5	5	1	1	1	5	1
102711251	31	5	2	2	1	1	4	2	2	2	3	2	2	5	3	3	2	2	3	2	3	2	3	1	3	3	3	3	4	3
102712037	44	1	1	1	2	1	3	13	2	2	1	1	1	1	5	5	4	3	3	4	1	1	1	1	1	5	2	4	1	5
102713401	65	3	2	6	2	1	2	12	2	2	5	5	5	5	5	5	5	5	5	5	5	5	5	5	5	5	5	5	5	5
102713594	29	5	2	2	1	1	4	20	2	2	2	2	5	5	5	5	5	2	2	5	5	5	5	5	5	5	5	5	5	5
102715532	56	2	1	2	2	1	3	13	2	2	5	5	5	5	5	5	5	3	5	5	5	5	5	5	5	5	5	5	5	5
102715743	28	4	1	3	2	1	7	19	2	2	2	3	3	2	3	2	2	3	3	3	4	3	2	3	4	3	3	2	3	2
102715891	45	6	2	2	1	1	3	15	1	1	5	5	5	5	5	5	4	5	1	5	4	4	4	5	5	5	5	5	5	5
102716032	39	3	4	4	2	1	3	14	2	2	5	1	1	3	5	5	5	4	4	4	4	4	4	4	4	5	5	5	5	5
102716203	35	3	1	2	2	3	4	18	2	2	5	5	5	5	5	5	5	5	5	5	5	5	5	5	5	5	5	5	5	5
102716369	46	4	2	2	1	4	7	22	2	2	5	5	5	5	5	5	5	5	5	5	5	5	5	5	5	5	5	5	5	5
102716434	57	7	2	3	2	1	4	17	2	2	5	5	5	5	5	5	5	1	5	5	5	5	5	5	5	5	5	5	5	5
102716721	60	4	2	2	1	1	6	23	1	1	4	4	4	5	4	5	5	5	5	5	5	5	5	5	5	4	5	5	5	5
102716907	26	2	1	2	2	2	3	1	2	2	1	5	1	1	5	4	5	1	3	5	5	5	5	5	5	4	4	5	4	4
102716967	26	2	1	2	2	1	3	14	2	2	4	3	3	2	4	4	5	1	4	5	4	3	3	4	5	3	1	5	4	5
102717536	29	2	3	2	2	1	3	16	2	2	1	1	1	4	4	5	5	1	5	5	5	5	5	5	5	5	5	5	5	5
102718485	25	3	6	1	2	1	4	12	2	2	1	4	5	2	4	5	5	1	3	5	5	5	3	4	3	3	5	5	4	4
102719896	35	3	2	2	1	5	4	12	2	2	2	2	2	2	2	2	1	1	5	5	5	5	5	5	5	1	5	5	4	4
102719926	48	5	2	3	2	4	4	22	2	2	5	5	5	5	5	5	5	2	5	5	5	5	5	5	5	5	5	5	5	5
102720009	21	2	6	3	2	1	2	13	2	2	5	1	3	4	5	5	5	5	5	5	5	5	5	5	5	5	5	5	5	5
102720374	19	2	6	3	2	2	2	12	2	2	5	5	5	4	5	5	5	5	5	5	5	5	5	5	5	5	5	5	5	5
102720612	63	2	3	6	1	1	2	12	2	2	1	1	2	2	5	5	5	3	1	5	4	3	3	3	3	5	4	5	4	5
102721079	34	3	2	1	2	1	1	12	2	2	3	4	4	4	5	5	5	5	1	5	5	5	5	5	5	5	5	5	5	5
102724154	47	5	2	4	2	1	2	13	2	2	5	5	5	5	5	5	5	1	5	5	5	5	5	5	5	4	5	5	5	5
102729283	58	3	1	6	1	2	4	17	2	2	4	4	5	5	5	5	5	1	4	5	5	5	5	5	5	5	5	5	5	5
102735620	45	4	2	2	1	4	7	18	2	2	4	2	4	4	5	5	5	5	5	5	5	5	5	5	5	5	5	5	5	5
102744912	48	1	1	3	1	3	2	14	2	2	5	3	1	5	5	5	5	4	1	5	5	5	5	5	5	5	5	5	5	5
102849975	39	6	2	2	1	1	4	14	1	2	2	4	3	2	1	1	5	2	1	5	5	4	1	2	5	3	2	1	5	1
102850035	39	6	2	2	1	1	7	12	2	1	3	4	3	4	3	4	3	3	4	3	4	3	4	3	4	3	4	3	4	3
102850069	59	1	4	2	1	1	2	9	2	2	1	5	1	5	5	5	4	4	4	5	4	4	4	4	5	4	4	5	4	4
102850218	47	6	2	2	1	1	7	2	2	1	4	5	5	5	5	5	5	2	2	2	2	2	3	4	4	4	4	3	3	3
102850256	50	7	2	2	1	1	7	12	1	1	2	1	2	2	2	2	1	2	2	2	2	1	1	2	2	2	2	2	1	1
102850337	22	1	1	1	2	1	3	15	2	2	5	5	5	5	5	5	5	1	5	5	5	5	5	5	5	5	5	5	5	5
102850593	30	7	2	2	2	1	4	10	2	2	1	2	3	4	3	2	2	1	2	3	4	3	2	2	1	1	2	3	4	3
102850595	63	1	3	6	2	1	2	12	2	2	5	5	5	5	5	5	5	5	5	5	5	5	5	5	5	5	5	5	5	5
102850950	66	2	2	6	2	1	7	18	2	2	5	5	5	5	5	5	5	4	4	5	5	5	5	5	5	5	5	5	5	5
102851223	56	2	2	6	2	1	2	12	2	2	5	5	5	5	5	5	5	5	5	5	5	5	5	5	5	5	5	5	5	5
102851277	36	6	2	2	1	1	4	1	2	1	2	3	2	2	1	1	4	3	5	3	3	4	3	4	2	3	5	3	2	4
102851402	22	2	1	2	2	1	3	15	2	2	1	1	1	5	4	4	5	2	5	5	5	5	5	5	5	4	5	5	5	5
102851834	65	2	2	6	1	1	4	16	2	2	5	5	5	5	5	5	5	5	5	5	5	5	5	5	5	5	5	5	5	5
102852022	25	4	2	2	1	1	4	15	2	2	5	4	5	5	4	5	4	5	5	4	5	4	4	4	5	4	5	5	5	5
102852071	45	5	2	2	2	1	2	13	2	2	5	5	5	5	5	5	5	5	5	5	5	5	5	5	5	5	5	5	5	5
102852344	30	5	2	1	2	3	7	19	2	2	5	5	5	5	5	5	5	1	5	5	5	5	5	5	5	5	5	5	5	5
102852451	30	2	2	2	2	1	3	14	2	2	5	5	5	5	5	5	5	5	5	5	5	5	5	5	5	5	5	5	5	5
102852475	51	1	5	1	2	1	3	14	2	2	3	4	5	5	5	5	5	5	1	5	5	3	5	5	5	5	5	5	5	5
102852477	59	2	1	6	1	1	2	12	2	2	5	5	5	5	5	5	5	5	5	5	5	5	5	5	5	5	5	5	5	5
102852679	22	1	1	3	2	1	4	17	1	1	2	1	1	5	4	5	5	1	4	5	2	5	5	5	5	3	4	5	2	4
102852684	44	2	3	3	2	1	6	18	1	1	2	1	5	5	5	5	5	5	5	5	5	5	5	5	5	5	5	5	5	5
102852807	36	6	2	2	1	1	6	1	1	1	4	3	4	3	4	3	4	4	3	3	4	4	4	4	3	4	3	3	3	4
102852886	36	3	2	2	1	2	2	13	2	2	5	5	5	5	5	5	5	5	5	5	5	5	5	5	5	4	5	5	5	5
102852902	50	4	2	2	1	2	4	16	2	2	4	3	4	4	3	3	4	4	4	4	3	3	3	4	4	4	4	3	3	4
102852954	59	6	3	2	1	1	7	18	1	2	5	5	5	5	5	5	5	2	5	5	4	5	5	5	5	5	5	5	5	5
102853072	36	3	6	2	1	1	2	9	2	2	5	5	5	5	5	5	5	1	4	5	4	4	4	4	4	5	5	5	4	5
102853156	35	6	2	2	2	2	7	1	2	2	5	5	5	5	5	5	5	5	5	5	5	5	5	5	5	5	5	5	5	5
102853596	62	2	2	7	1	1	2	13	2	2	4	5	4	5	4	4	5	4	4	5	5	4	4	5	5	4	4	5	4	5
102853644	38	1	1	4	1	1	4	22	2	2	2	4	5	5	1	4	5	5	1	5	1	1	1	1	1	5	1	5	5	5
102853770	51	1	3	1	2	1	3	13	2	2	1	5	5	5	5	5	5	5	1	5	5	5	5	5	5	5	5	5	5	5
102854286	20	1	1	4	2	2	3	14	2	2	1	5	5	5	5	5	5	1	5	5	5	5	5	5	5	5	5	5	5	5
102854685	61	2	5	7	2	1	3	13	2	2	5	4	5	5	5	5	5	4	3	5	4	5	5	5	5	4	5	5	4	5
102854692	48	5	2	4	2	1	3	14	1	1	5	3	3	3	5	5	5	2	5	5	5	5	5	5	5	5	5	5	5	5
102855331	23	1	1	2	1	2	3	1	2	2	1	1	1	1	2	2	2	1	1	1	1	1	2	3	4	4	3	2	1	1
102855397	40	5	2	2	1	1	7	1	2	2	1	2	2	1	2	2	1	2	2	4	5	3	4	4	5	5	4	5	4	4
102855523	69	1	3	6	2	7	2	12	2	2	4	4	4	5	5	5	5	5	5	5	5	5	5	5	5	5	5	5	5	5
102855663	29	2	6	1	2	1	2	13	2	2	5	5	5	5	5	5	5	5	5	5	5	5	5	5	5	5	5	5	5	5
102856012	31	2	1	4	1	2	4	16	2	2	1	5	5	5	5	5	5	5	5	5	5	5	5	5	5	5	5	5	5	5
102856054	39	2	1	2	1	3	2	12	1	1	4	4	1	2	2	1	1	5	5	5	5	5	5	5	5	2	2	2	5	2
102856950	24	1	2	7	2	5	2	12	2	2	3	2	1	1	1	1	1	1	1	5	5	5	5	5	5	1	4	5	5	5
102857513	27	5	2	2	1	2	4	16	2	2	3	2	2	2	2	3	3	3	3	2	4	3	2	2	2	1	2	2	3	3
102857533	35	4	2	2	1	1	7	15	2	2	5	5	5	5	5	5	5	5	5	5	5	5	5	5	5	5	5	5	5	5
102857569	48	1	3	6	2	1	2	10	1	2	5	5	5	5	5	5	5	5	5	5	5	5	5	5	5	5	5	5	5	5
102857795	69	2	2	6	1	1	3	13	2	2	4	4	5	5	4	4	5	4	4	5	5	5	5	5	5	4	5	5	4	5
102857883	53	2	2	2	1	5	2	12	2	2	5	5	5	5	4	5	5	1	5	5	5	5	5	5	5	1	5	5	5	5
102857951	55	2	2	6	1	1	2	12	2	2	5	5	5	5	5	5	5	4	5	5	5	5	5	5	5	5	5	5	5	5
102857959	23	5	1	2	2	5	6	12	2	2	1	2	3	2	5	5	5	1	2	5	5	5	5	5	5	5	5	5	5	5
102858156	60	2	3	1	2	1	3	15	2	2	4	1	4	5	5	5	5	4	4	5	4	4	5	5	4	5	5	5	5	5
102858543	32	2	1	1	2	1	3	16	2	2	5	5	4	5	4	4	5	3	5	5	4	4	4	4	4	3	5	5	4	5
102858657	31	1	6	1	2	2	2	2	2	2	3	2	4	2	3	4	2	2	2	3	4	2	4	3	2	3	2	4	2	3
102858803	46	4	2	2	1	1	7	12	1	1	4	3	2	1	2	3	4	3	2	4	1	2	3	4	3	2	3	4	3	2
102858950	24	2	1	2	2	1	2	13	2	2	4	1	1	1	3	5	5	1	4	4	1	1	4	4	2	5	1	4	4	3
102859072	31	7	7	2	1	2	4	20	2	2	5	5	5	5	5	5	5	5	5	5	5	5	5	5	5	5	5	5	5	5
102859326	50	3	1	1	1	1	4	18	2	2	4	5	5	5	5	5	5	1	5	5	5	5	5	5	5	5	5	5	5	5
102859449	30	6	2	2	1	1	5	25	2	2	2	2	3	2	2	2	3	1	3	3	4	2	4	2	3	2	3	4	2	3
102859548	63	5	2	2	1	1	4	16	2	2	1	1	3	4	4	5	5	1	1	5	5	5	5	5	5	5	4	5	1	5
102859581	67	2	2	6	1	1	3	13	2	2	4	4	4	5	5	5	5	4	5	5	5	5	5	5	5	5	5	5	5	5
102859774	61	2	1	1	2	1	2	13	2	2	4	4	4	4	5	5	5	4	4	4	4	5	5	5	5	5	5	5	4	5
102859806	54	4	2	6	2	5	3	11	2	2	5	1	1	1	5	5	5	5	5	5	5	5	5	5	5	5	5	5	5	5
102859815	50	1	1	1	1	3	2	12	2	2	5	5	5	5	5	5	5	1	1	5	1	5	5	5	5	4	5	5	5	5
102859905	58	4	3	2	2	1	7	24	2	2	1	1	1	1	5	5	5	5	5	5	5	5	5	5	5	5	5	5	5	5
102860353	30	3	2	3	2	3	4	17	2	2	4	4	4	4	5	5	5	4	5	5	5	4	5	5	5	5	5	5	5	5
102860404	61	2	3	4	2	1	5	17	2	2	4	4	4	4	5	5	5	4	4	5	5	5	5	5	5	5	4	4	4	5
102860426	70	2	2	6	1	1	4	17	2	2	4	4	4	4	5	5	5	5	5	5	5	5	5	5	5	4	4	5	4	4
102860434	70	3	2	6	1	1	5	18	2	2	2	4	4	2	5	5	5	2	5	5	5	4	5	5	5	5	5	5	3	4
102860463	61	2	2	1	2	1	2	12	2	2	5	5	5	5	5	5	5	5	5	5	5	5	5	5	5	5	5	5	5	5
102860662	32	3	2	1	2	1	4	17	2	2	1	1	1	1	4	4	5	1	5	5	5	5	5	5	5	4	4	5	4	5
102861090	62	4	3	3	2	1	3	14	2	2	5	5	5	4	5	5	5	5	5	5	5	5	5	5	5	5	5	5	5	5
102861341	69	2	2	6	2	1	5	19	2	2	5	5	5	5	5	5	5	5	5	5	5	5	5	5	5	5	3	5	5	5
102862808	70	2	2	6	2	2	2	12	2	2	4	4	4	4	5	5	5	4	5	5	5	5	5	5	5	4	5	5	5	5
102870448	22	3	1	2	2	4	3	14	2	2	5	4	3	2	5	5	5	5	5	5	5	5	5	5	5	5	5	5	5	5
102881266	48	2	1	1	2	2	2	12	2	2	1	2	2	1	2	2	1	1	2	1	2	1	2	1	2	1	2	1	2	2
102882094	20	3	1	1	2	3	3	13	2	2	5	1	5	5	5	5	5	5	5	5	5	5	5	5	5	5	5	5	5	5
102884418	60	3	3	2	2	5	4	20	2	2	5	1	1	5	5	5	5	4	4	5	4	4	4	4	4	4	4	5	4	4
102890254	20	3	6	2	2	3	4	13	2	1	1	2	3	5	4	2	3	1	5	5	5	1	5	5	5	5	5	5	5	5
102893561	59	5	5	2	2	1	2	13	2	2	4	5	5	5	4	5	5	5	5	5	5	5	5	5	5	5	5	5	5	5
102893562	40	3	2	2	1	1	4	1	2	1	1	2	3	3	3	2	2	1	1	1	2	3	2	1	3	1	2	2	2	2
102893673	46	3	2	7	2	1	2	12	2	2	5	5	5	5	5	5	5	5	5	5	5	5	5	5	5	5	5	5	5	5
102893727	43	3	1	4	1	1	3	18	2	2	4	4	4	5	5	5	5	1	5	5	4	4	4	5	5	4	5	5	4	5
102893858	68	1	5	6	2	1	2	12	2	2	5	5	5	5	5	5	5	5	5	5	5	5	5	5	5	5	5	5	5	5
102894024	19	1	6	1	2	1	2	12	2	2	4	4	4	4	4	4	4	4	5	5	5	5	5	5	5	5	5	5	5	5
102894654	63	3	2	6	2	1	2	12	2	2	5	5	5	5	5	5	5	5	5	5	5	5	5	5	5	5	5	5	5	5
102894724	34	3	2	2	1	3	4	13	2	2	5	4	4	5	5	5	5	1	5	5	5	5	5	5	5	5	5	5	5	5
102895112	24	3	1	1	2	4	2	15	2	2	5	5	5	4	5	5	5	5	5	5	5	5	5	5	5	5	5	5	5	5
102895277	20	2	1	2	1	2	2	12	1	1	2	3	2	2	4	5	2	2	4	3	3	1	3	4	4	2	5	4	3	3
102895296	30	2	1	2	2	1	4	16	2	2	5	5	5	5	5	5	5	5	5	5	5	5	5	5	5	5	5	5	5	5
102895438	49	2	6	6	2	1	3	15	2	2	3	3	4	4	5	5	5	5	1	5	5	5	5	5	5	4	5	5	4	5
102895484	21	1	1	3	1	3	3	14	2	2	4	5	2	2	5	5	5	5	5	5	5	5	5	5	5	5	5	5	5	5
102895506	38	6	2	2	1	1	6	1	1	2	5	5	5	5	5	5	5	5	5	5	5	5	5	5	5	5	5	5	5	5
102895637	45	6	2	2	1	1	7	15	2	2	4	2	1	2	3	2	2	2	2	2	5	2	3	2	5	5	5	4	4	5
102895693	59	5	2	2	1	1	6	19	2	2	5	5	5	5	5	5	5	5	5	5	5	5	5	5	5	5	5	5	5	5
102895818	53	3	3	2	1	1	4	16	2	2	5	5	5	5	5	5	5	5	5	5	5	5	5	5	5	5	4	4	5	5
102895904	54	6	2	4	1	1	7	18	2	2	5	5	5	5	5	5	5	1	5	5	5	5	5	5	5	5	5	5	4	5
102895924	33	4	2	2	2	1	4	18	2	2	3	1	1	1	3	5	5	1	5	5	5	5	5	5	5	5	5	5	5	5
102895946	70	1	1	2	2	1	5	18	2	2	5	1	4	5	5	5	5	1	5	5	5	5	5	5	5	5	5	5	5	5
102896134	21	2	1	3	1	3	5	14	2	2	1	4	2	5	4	3	5	5	1	5	5	5	5	5	5	4	5	5	5	5
102896165	59	2	3	6	2	1	2	13	2	2	5	5	5	5	5	5	5	5	5	5	5	5	5	5	5	5	5	5	5	5
102896244	63	2	2	7	2	1	6	18	2	2	4	4	1	1	4	5	5	5	1	5	4	5	5	5	5	4	4	5	5	5
102896249	64	2	2	6	2	1	2	12	2	2	5	5	5	5	5	5	5	5	5	5	5	5	5	5	5	5	5	5	5	5
102896358	31	1	2	3	2	1	3	16	2	2	5	1	1	1	5	5	5	1	1	1	1	5	5	5	5	5	5	5	5	5
102896487	32	5	2	2	1	1	4	16	2	2	3	4	4	4	5	5	5	5	5	5	5	5	5	5	5	4	5	5	5	5
102896744	25	1	1	3	1	3	4	19	2	2	4	4	5	5	5	5	5	5	4	5	5	5	5	5	5	5	5	5	5	5
102896804	25	7	6	5	1	5	7	20	1	1	5	4	5	5	3	1	3	2	5	4	5	2	5	4	1	2	5	3	5	1
102897414	51	3	1	2	2	2	4	16	2	2	1	1	5	5	5	5	5	5	5	5	5	5	5	5	5	5	5	5	5	5
102902074	62	5	2	6	1	2	2	12	2	2	5	5	5	5	5	5	5	1	5	5	5	5	5	5	5	5	5	5	5	5
102903720	35	3	2	2	2	2	5	1	2	2	5	2	3	3	5	3	2	1	3	4	3	5	2	5	2	1	4	4	3	2
102910851	64	3	2	6	2	3	3	14	2	2	1	1	1	4	5	5	4	4	4	5	4	4	5	4	5	5	4	5	4	5
102912832	23	3	1	2	2	3	4	18	2	2	4	1	3	5	5	5	5	5	5	5	5	5	5	5	5	5	5	5	5	5
102957256	21	4	2	2	2	2	3	18	1	1	2	3	4	4	4	4	3	4	4	5	5	5	5	5	5	5	5	5	5	5
102974054	62	3	3	6	2	2	3	16	2	2	3	2	4	5	4	5	5	5	5	5	5	5	5	5	5	5	4	5	4	5
102985527	25	5	1	2	2	3	2	8	2	2	1	1	1	5	5	5	5	5	5	5	5	5	5	5	5	5	5	5	5	5
102998709	38	1	1	1	2	1	1	11	2	2	5	1	1	1	5	5	5	5	5	5	5	5	5	5	5	1	5	5	5	1
102998815	69	1	3	6	2	1	3	15	2	2	5	4	4	4	4	5	5	4	4	5	5	4	4	4	4	4	5	5	4	5
102998843	68	1	5	6	2	1	2	12	2	2	5	5	5	5	5	5	5	5	5	5	5	5	5	5	5	5	5	5	5	5
102998907	66	1	2	6	2	2	4	17	2	2	3	5	5	5	5	5	5	1	5	5	5	1	1	1	1	4	5	5	5	5
102999136	21	1	1	1	2	1	3	16	2	2	5	5	5	5	5	5	5	5	5	5	5	5	5	5	5	5	5	5	5	5
102999457	53	1	6	1	2	1	2	12	2	2	5	5	5	5	5	5	5	5	5	5	5	5	5	5	5	5	5	5	5	5
102999493	24	3	2	2	2	2	4	2	2	2	2	5	5	5	5	5	5	5	5	5	5	5	5	5	5	5	5	5	5	5
102999564	37	3	6	4	1	5	2	12	2	2	3	3	2	3	3	3	2	4	3	3	2	2	5	3	3	2	2	3	3	3
102999652	37	1	1	1	1	1	2	12	2	2	5	5	5	2	4	5	5	5	5	5	5	5	5	5	5	5	5	5	5	5
102999661	21	2	1	3	2	3	2	12	2	2	3	3	3	3	3	3	3	5	5	5	5	5	5	5	5	5	5	5	5	5
102999706	23	2	1	3	2	4	3	13	2	2	5	1	1	1	5	5	5	5	5	5	5	5	5	5	5	5	4	5	5	5
102999819	24	3	2	2	2	1	3	1	2	2	1	2	1	3	3	5	5	5	5	5	5	5	5	5	5	5	5	5	5	5
102999829	68	6	6	6	1	1	7	20	2	2	4	5	5	5	5	5	5	1	5	5	5	5	5	5	5	5	5	5	5	5
102999833	30	5	2	2	1	1	6	20	2	2	1	5	5	2	2	3	2	2	1	2	2	2	1	1	2	2	2	1	2	2
102999854	21	4	6	2	1	3	2	14	1	1	1	4	4	5	5	5	5	5	5	5	5	5	5	5	5	5	4	5	5	5
102999867	42	1	2	2	2	1	3	13	2	2	1	5	4	4	5	5	5	5	1	5	5	5	5	4	5	5	4	5	5	5
102999907	30	4	2	2	2	1	3	15	2	2	1	4	1	1	5	5	5	1	3	5	5	5	5	5	5	5	5	5	5	5
102999942	21	2	6	2	1	2	4	15	2	2	1	5	5	5	5	5	5	5	5	5	5	5	5	5	5	5	5	5	5	5
102999976	34	3	1	1	2	1	2	12	2	2	1	1	1	1	1	1	1	5	1	4	4	1	1	1	1	3	4	5	4	3
103000166	67	3	2	6	2	1	3	14	2	2	5	5	5	5	5	5	5	5	5	5	5	5	5	5	5	5	5	5	5	5
103000176	19	1	1	1	1	5	2	1	2	2	1	1	1	1	1	1	1	1	1	1	1	1	1	1	1	1	1	1	1	1
103000183	45	3	2	2	2	5	3	14	2	2	5	5	5	5	5	5	5	1	5	5	5	5	5	5	5	5	5	5	5	5
103000205	70	2	1	6	1	1	3	15	2	2	4	4	4	5	4	5	5	4	4	5	4	4	4	4	5	4	4	4	4	5
103000231	35	4	2	2	1	1	7	15	2	2	5	5	5	5	5	5	5	1	2	5	5	5	5	5	5	5	5	5	5	5
103000239	42	4	2	2	2	1	7	9	2	2	3	2	3	3	2	3	3	2	3	3	2	2	3	2	1	3	3	3	2	2
103000278	63	5	2	6	1	1	3	14	2	2	5	5	5	5	5	5	5	5	5	5	5	5	5	5	5	5	4	5	4	5
103000298	40	2	6	2	2	1	4	17	2	2	4	4	5	5	5	5	5	1	5	5	5	5	5	5	5	5	5	5	5	5
103000312	60	2	5	6	2	2	3	17	2	2	5	5	5	5	5	5	5	5	5	5	5	5	5	5	5	5	5	5	5	5
103000421	62	5	2	2	1	1	4	17	2	2	4	5	5	4	5	5	5	4	5	5	5	5	5	5	5	4	5	5	5	5
103000432	59	3	3	2	2	1	4	16	2	2	5	1	1	1	5	5	5	5	3	5	5	5	5	5	5	5	5	5	5	5
103000675	66	2	3	6	1	1	4	16	2	2	5	5	5	5	5	5	5	5	5	5	5	5	5	5	5	5	5	5	5	5
103000999	23	3	2	2	1	2	3	13	2	2	3	5	5	3	3	2	3	3	5	1	1	1	2	1	2	3	4	1	2	2
103001324	61	4	1	1	1	2	3	14	2	2	1	5	5	5	5	5	5	1	1	5	1	1	1	1	1	5	5	5	5	5
103001536	53	5	2	1	2	1	5	20	2	2	5	4	4	5	5	5	5	3	3	5	5	5	5	5	5	5	5	5	5	5
103001721	63	3	1	6	1	4	7	24	2	2	4	4	4	5	5	5	4	5	5	5	5	5	5	5	5	5	5	5	5	5
103007862	62	2	1	6	1	6	3	14	2	2	4	4	4	4	4	4	4	4	4	5	5	5	5	5	5	4	4	4	4	5
103009026	18	2	1	2	1	5	2	12	2	2	5	5	5	5	5	5	5	5	2	5	5	5	5	5	5	5	5	5	5	5
103010039	52	2	3	2	2	5	7	22	2	2	4	5	5	5	5	5	5	1	5	5	5	5	5	5	5	5	5	5	5	5
103026248	58	2	3	2	2	1	3	14	2	2	1	2	2	5	5	5	5	1	5	5	5	5	5	5	5	5	5	5	5	5
103026296	25	1	1	2	2	1	3	13	2	2	5	5	5	5	5	5	5	5	5	5	5	5	5	5	5	4	5	5	5	5
103026489	48	2	1	2	2	1	3	13	2	2	3	3	3	4	5	5	5	5	5	5	5	5	5	5	5	5	4	5	5	5
103026681	38	1	2	4	2	1	3	13	2	2	4	1	1	1	5	5	5	1	5	4	4	3	5	5	4	5	5	5	5	5
103026891	59	2	2	6	1	1	3	13	2	2	4	4	4	4	4	4	1	4	4	4	4	4	4	4	5	4	4	4	4	4
103027181	40	7	2	2	1	1	7	28	2	1	4	5	5	4	5	5	5	3	5	5	5	5	5	3	5	5	5	5	5	5
103027551	59	5	1	2	2	1	6	19	2	2	5	5	5	5	5	5	5	1	5	5	5	2	5	5	5	5	5	5	5	5
103027858	60	1	3	6	2	1	2	12	2	2	5	1	5	5	5	5	5	5	5	5	5	5	5	5	5	5	5	5	5	5
103028064	27	4	2	3	2	1	5	18	1	2	3	2	4	1	5	3	4	3	5	2	3	4	5	1	1	2	5	3	1	2
103028586	19	1	1	2	2	1	5	12	2	2	5	5	5	5	5	5	5	5	5	5	5	5	5	5	5	5	5	5	5	5
103028615	39	2	6	4	2	1	4	16	2	2	1	3	3	1	4	4	5	3	4	5	5	5	4	4	5	5	4	5	5	4
103029052	38	1	6	7	2	1	2	8	2	2	5	5	5	5	5	5	5	5	5	5	5	5	5	5	5	5	5	5	5	5
103029323	36	3	2	2	2	3	2	13	2	1	2	3	2	1	2	3	2	5	5	5	5	5	5	5	5	5	5	5	5	5
103029637	63	3	3	2	1	3	3	15	2	2	5	5	5	5	5	5	5	5	5	5	5	5	5	5	5	5	5	5	5	5
103029765	31	2	1	2	2	1	6	1	2	2	5	5	5	5	5	5	5	2	1	5	5	2	1	5	5	5	5	5	5	5
103034733	52	3	2	2	1	1	3	16	2	2	5	5	5	5	5	5	5	5	5	5	5	5	5	5	5	3	5	5	5	5
103049015	22	4	1	2	1	2	4	13	2	2	2	5	5	5	4	5	5	5	5	5	5	5	5	5	5	5	5	5	5	5
103055657	24	2	1	3	2	3	3	3	2	2	3	3	2	3	2	2	2	2	2	3	2	2	2	2	2	2	1	2	3	3
103068064	30	2	1	3	2	2	1	10	2	2	1	1	1	1	1	1	1	1	1	1	1	1	1	1	1	1	1	1	1	1
103116089	18	1	1	3	2	7	2	13	2	2	4	1	1	1	5	5	5	5	1	5	5	1	5	2	1	5	5	5	5	5
103193529	68	5	2	6	1	1	2	12	2	2	4	4	4	5	5	5	5	5	5	5	5	5	5	5	5	4	4	5	4	5
103193536	38	4	2	2	1	1	4	1	2	2	3	3	3	3	3	3	3	1	1	1	1	1	1	1	1	3	3	3	3	3
103193691	63	3	2	6	1	1	2	12	2	2	4	5	5	5	5	4	5	1	1	5	4	4	5	5	5	4	4	5	4	5
103193929	29	4	2	2	1	1	6	9	2	2	1	2	2	1	2	2	2	1	2	2	1	1	2	1	1	1	1	1	2	2
103193974	47	1	2	1	1	1	1	11	2	2	5	5	5	5	5	5	5	5	5	5	5	5	5	5	5	5	5	5	5	5
103194150	34	2	2	2	2	3	2	13	2	2	5	5	5	5	5	5	5	1	2	5	5	5	5	5	5	4	5	5	5	5
103194408	45	4	2	1	2	1	3	15	2	2	4	3	4	4	5	5	5	5	5	5	5	5	5	5	5	5	5	5	3	5
103194727	21	2	6	1	2	1	2	12	1	1	5	1	5	5	5	5	5	1	5	5	5	5	5	5	5	5	5	5	5	5
103194753	64	2	2	6	1	1	4	17	2	2	4	5	5	5	5	5	5	4	5	5	5	5	5	5	5	5	5	5	5	5
103194784	70	1	5	6	2	1	2	13	2	2	5	5	5	5	5	5	5	5	5	5	5	5	5	5	5	5	5	5	5	5
103194874	34	4	1	2	1	1	2	12	2	2	4	1	5	1	5	5	5	4	4	4	4	4	4	4	5	5	4	5	4	5
103194945	66	3	1	6	1	1	4	17	2	2	5	5	5	5	5	5	5	5	5	5	5	5	5	5	5	5	5	5	5	5
103195260	30	2	2	2	2	1	6	5	1	1	2	4	4	4	5	5	5	4	5	5	5	5	5	5	5	5	5	4	5	4
103195532	25	2	6	4	1	1	3	16	2	2	2	3	3	2	3	3	2	3	2	3	4	3	4	2	3	2	3	2	2	4
103195643	34	4	2	2	1	1	3	6	2	2	2	4	5	5	4	3	2	2	1	1	2	3	3	4	3	1	2	2	3	4
103195772	20	1	1	5	2	5	2	13	2	2	1	1	2	5	5	4	5	2	4	5	5	5	5	5	5	2	5	5	5	5
103196033	30	4	2	2	1	6	2	12	2	2	5	5	5	5	5	5	5	5	5	5	5	5	5	5	5	5	5	5	5	5
103196318	69	2	1	1	2	1	2	12	2	2	5	4	5	5	5	5	5	5	5	5	5	5	5	5	5	5	5	5	5	5
103196411	35	4	2	2	1	1	7	20	2	2	5	5	5	5	5	5	5	1	2	3	4	3	2	1	2	5	5	5	5	5
103196495	60	5	2	6	2	1	3	14	2	2	5	5	5	5	5	5	5	1	5	5	5	5	5	5	5	5	5	5	5	5
103196629	68	3	2	6	1	1	4	17	2	2	5	5	5	5	5	5	5	4	5	5	5	5	5	5	5	5	5	5	4	5
103196792	65	1	3	7	2	1	2	14	2	2	5	5	5	5	5	4	5	4	1	4	4	4	4	4	5	4	5	5	5	5
103196808	30	2	2	2	2	6	3	5	2	2	5	1	1	5	5	5	5	5	5	5	5	5	5	5	5	5	5	5	5	5
103196865	66	4	2	6	1	1	4	17	2	2	5	5	5	5	5	5	4	4	4	5	5	4	4	5	5	4	4	5	5	5
103196895	68	6	1	4	1	1	7	22	2	2	4	5	5	5	5	5	5	1	5	5	4	5	5	5	5	5	5	5	4	5
103196933	43	3	1	2	2	2	4	17	2	2	5	5	5	5	5	5	5	5	5	5	5	5	5	5	5	5	5	5	5	5
103196950	42	4	6	1	1	1	4	8	2	2	4	4	1	4	5	5	5	1	3	5	5	5	5	5	5	5	5	5	4	5
103196982	40	5	2	2	1	1	7	1	1	1	1	2	2	2	3	3	4	1	1	1	2	2	3	2	1	1	2	2	1	1
103197063	25	7	2	2	1	1	7	18	2	2	1	3	4	3	2	5	2	1	2	5	4	2	3	3	3	2	1	5	4	2
103197190	35	5	2	2	1	1	2	4	2	2	2	2	1	1	1	2	2	1	1	2	2	1	1	2	2	1	1	2	1	2
103197262	21	1	6	3	2	3	2	12	2	2	5	5	5	5	5	5	5	5	5	5	5	5	5	5	5	5	5	5	5	5
103197426	34	6	2	2	2	1	4	19	2	2	5	1	1	1	1	5	5	1	5	5	1	1	5	1	1	5	5	5	5	5
103197751	37	1	5	3	2	1	3	14	2	2	4	1	3	2	5	5	3	5	4	1	1	1	1	1	1	3	4	2	1	5
103197783	55	5	2	3	2	1	3	15	2	2	4	4	5	5	5	5	5	5	5	5	5	5	5	5	5	5	5	5	5	5
103197787	63	1	3	6	2	1	2	13	2	2	5	5	5	5	5	5	5	5	5	5	5	5	5	5	5	5	5	5	5	5
103197828	35	6	2	2	1	1	7	10	2	2	1	1	1	2	1	2	1	2	3	2	1	1	1	1	1	1	1	2	1	2
103197833	35	4	2	2	1	1	4	16	2	2	2	2	5	5	5	5	5	2	4	5	5	4	5	5	4	5	5	5	5	5
103197861	45	1	4	2	2	1	3	14	2	2	2	2	2	1	5	5	5	5	4	2	2	1	2	2	2	5	1	4	4	5
103197957	60	1	1	1	2	1	4	16	1	2	5	2	5	5	5	5	5	5	5	5	5	5	5	5	5	5	5	5	5	5
103198075	59	2	3	2	2	1	2	12	2	2	1	1	1	1	1	1	1	1	1	1	1	1	1	1	1	5	5	5	5	5
103198374	27	2	2	3	2	1	6	4	2	2	2	2	1	2	2	1	2	2	3	4	2	2	2	3	1	2	1	3	2	1
103198380	35	4	2	2	1	1	7	8	2	2	5	5	5	5	5	5	5	5	5	5	5	5	5	5	5	5	5	5	5	5
103198557	28	1	1	2	2	3	4	11	2	2	4	4	4	5	5	5	5	2	5	5	5	5	5	5	5	5	5	5	5	5
103198798	61	2	1	3	1	1	2	13	2	2	5	5	5	5	5	5	5	5	5	5	5	5	5	5	5	5	5	5	5	5
103199031	35	4	6	2	1	1	3	14	2	2	3	1	3	1	5	5	5	1	4	5	4	5	5	5	5	5	5	5	4	5
103199086	54	4	2	2	1	1	4	16	2	2	5	1	5	5	5	5	5	1	5	5	5	5	5	5	5	5	5	5	5	5
103199112	53	2	2	1	1	1	2	13	2	2	5	5	5	5	4	5	5	5	5	5	5	5	5	5	5	5	5	5	5	5
103199123	54	2	2	7	2	1	3	14	2	2	5	5	5	5	5	5	5	1	1	5	5	5	5	5	5	5	5	5	5	5
103199202	37	6	2	2	1	1	7	16	2	2	5	1	3	4	5	5	5	1	1	3	2	1	1	3	3	4	5	5	4	3
103199425	30	3	3	1	2	1	3	17	2	2	5	5	5	5	5	5	5	5	5	5	5	5	5	5	5	5	5	5	5	5
103199622	56	2	1	2	2	1	4	18	2	2	3	1	1	3	4	5	2	1	5	5	5	5	5	5	5	5	5	5	4	5
103199687	44	5	2	2	2	1	6	18	2	2	5	1	1	1	5	5	5	5	5	5	5	5	5	5	5	5	5	5	5	5
103199853	62	2	4	7	2	1	1	9	2	2	4	4	4	5	5	5	5	4	4	5	4	4	5	4	4	5	4	5	5	5
103199876	55	3	3	2	2	1	6	15	2	2	5	1	4	2	5	5	5	2	5	5	5	2	3	3	5	4	5	5	4	4
103199939	35	1	2	1	2	1	2	1	2	2	5	1	5	5	5	5	5	5	5	5	5	5	5	5	5	5	5	5	5	5
103200046	64	4	2	6	1	1	2	13	2	2	5	5	5	5	5	5	5	1	4	5	5	5	5	5	5	5	5	5	4	5
103200166	46	1	2	7	2	1	2	12	2	2	5	1	1	1	5	5	5	5	5	5	5	5	5	5	5	5	1	5	5	5
103200171	56	1	4	1	1	2	2	28	2	2	5	5	5	5	5	5	5	5	5	5	5	5	5	5	5	5	5	5	5	5
103200236	53	5	2	2	2	1	3	15	2	2	5	5	5	5	5	5	5	5	5	5	5	5	5	5	5	5	5	5	5	5
103200464	30	1	1	2	2	1	3	14	2	2	3	4	4	5	5	5	5	5	3	2	4	2	4	5	4	5	3	5	4	5
103200531	54	4	2	3	2	1	3	15	2	2	5	5	5	5	5	5	5	1	5	5	5	5	5	5	5	5	5	5	5	5
103200942	56	6	2	2	1	1	6	19	1	1	1	2	1	1	4	5	5	1	5	5	5	5	5	5	5	5	5	5	1	4
103200963	48	1	1	1	2	2	2	14	2	2	5	5	5	5	5	5	5	5	5	5	5	5	5	5	5	2	5	5	5	5
103201064	23	2	1	2	2	1	4	16	1	1	5	1	1	4	5	5	5	1	3	5	1	5	5	5	5	5	5	5	5	5
103201092	46	1	6	6	2	1	2	12	2	2	1	5	4	3	5	5	5	5	1	5	5	5	1	1	2	5	5	5	5	5
103201139	23	3	1	1	1	1	2	8	2	2	5	5	5	5	5	5	5	5	5	5	5	5	5	5	5	5	5	5	5	5
103201223	20	2	1	3	2	1	3	15	2	2	1	1	1	5	5	2	5	5	5	5	5	5	5	5	5	1	5	5	5	5
103201252	58	3	2	2	1	1	4	17	2	2	5	4	4	3	5	5	5	5	1	5	5	5	5	5	5	5	5	5	1	5
103202493	60	5	3	2	2	1	4	16	2	2	5	5	5	5	5	5	5	1	5	5	5	5	5	5	5	5	5	5	5	5
103205758	30	2	2	3	1	3	3	13	1	2	2	3	4	1	5	5	4	2	3	3	2	2	4	2	1	3	4	2	2	2
103206172	52	1	1	7	1	3	2	12	2	2	5	5	5	5	5	5	5	2	5	5	5	5	5	5	5	5	5	5	5	5
103207734	21	3	1	1	1	2	2	12	2	2	4	5	5	5	5	5	5	5	5	5	5	5	5	5	5	5	5	5	5	5
103208432	34	4	4	2	2	3	3	13	1	1	5	4	5	5	5	5	5	5	5	5	5	5	5	5	5	5	5	5	5	5
103209848	46	2	1	1	2	2	6	1	2	2	5	5	5	5	5	5	5	5	5	5	5	5	5	5	5	5	5	5	5	5
103209953	52	2	2	7	1	2	3	13	2	2	5	5	5	4	4	4	5	4	4	5	4	4	4	4	4	3	2	4	4	5
103209996	31	1	1	1	2	1	2	12	2	2	5	5	5	5	5	5	5	1	3	5	5	5	5	5	5	5	5	5	5	5
103210030	54	2	6	4	2	3	2	12	2	2	5	1	1	5	5	5	3	5	5	5	5	5	5	5	5	5	5	5	5	5
103214772	50	3	3	2	1	4	4	17	2	2	5	4	4	4	5	5	4	4	4	5	5	4	4	4	4	5	5	5	5	5
103215822	46	2	2	3	2	4	3	14	2	2	5	5	5	5	5	5	5	5	5	5	5	5	5	5	5	5	5	5	5	5
103216587	45	3	3	2	1	8	3	14	2	2	5	5	5	5	5	5	5	5	5	5	5	5	5	5	5	5	5	5	5	5
103223897	20	3	1	3	2	5	4	15	1	1	1	3	2	3	3	3	1	2	4	5	3	2	2	1	4	2	3	4	1	2
103229224	35	3	1	2	3	8	3	5	2	2	5	5	5	5	5	5	5	5	5	5	5	5	5	5	5	5	4	5	5	5
103249967	23	4	1	1	2	4	4	17	2	2	4	2	2	2	5	5	5	5	5	5	5	5	5	5	5	5	5	5	5	5
103280927	34	2	5	4	1	4	3	14	2	2	1	5	5	5	5	5	5	5	5	5	5	5	5	5	5	4	5	5	5	5
103293539	24	4	2	3	2	1	2	12	2	2	2	5	4	4	5	5	5	5	5	5	5	5	5	5	5	5	1	5	5	5
103304230	34	3	2	3	1	2	4	16	2	2	5	3	3	3	5	5	3	1	3	5	5	2	3	5	5	3	5	3	5	5
103366786	53	5	2	2	1	1	7	1	2	2	2	2	3	3	2	2	4	4	4	3	2	2	3	1	1	1	1	2	1	2
103367937	50	2	3	7	2	2	6	15	2	2	5	2	5	5	5	5	5	5	2	5	5	5	5	5	5	5	5	5	5	5
103368174	25	4	2	3	2	1	3	15	1	1	3	4	4	5	4	3	3	3	5	4	3	3	3	4	2	2	5	4	3	2
103369392	26	1	5	7	2	1	6	15	2	2	5	5	5	5	5	5	5	5	5	5	5	5	5	5	5	5	5	5	5	5
103369611	48	1	2	7	2	1	3	14	2	2	5	3	4	5	5	5	5	5	4	5	5	5	5	5	5	5	5	5	5	5
103371925	49	5	2	2	1	1	7	1	1	2	2	3	4	3	3	2	3	3	2	2	2	3	2	3	3	2	3	3	2	3
103372272	69	5	2	6	2	1	3	15	2	2	4	5	5	5	5	5	5	5	5	5	5	5	5	5	5	5	5	5	5	5
103373690	36	1	2	1	2	1	6	15	2	2	5	5	5	5	5	5	5	5	5	5	5	5	5	5	5	5	5	5	5	5
103373902	20	1	1	7	2	2	2	13	2	2	1	2	1	1	5	3	5	5	2	5	5	5	5	5	5	2	5	5	5	2
103374868	38	3	4	5	2	1	6	12	2	2	1	1	5	5	2	5	5	5	5	5	5	5	5	5	5	5	5	5	5	5
103375178	69	4	2	6	1	1	3	15	2	2	5	5	5	5	5	5	5	1	5	5	5	5	5	5	5	5	5	5	5	5
103378402	48	3	3	4	2	1	6	1	2	2	3	3	3	3	5	5	5	2	1	5	5	2	4	3	2	5	5	5	1	5
103379438	61	4	5	2	2	1	4	14	2	2	5	4	5	4	4	5	5	5	5	5	5	5	5	5	5	5	5	5	5	5
103381615	35	6	2	2	1	1	4	2	2	2	5	5	5	5	5	5	5	3	3	5	5	5	5	5	5	5	5	5	5	5
103381649	25	3	2	2	2	1	4	18	1	1	2	1	5	2	5	5	5	4	4	5	5	5	5	5	5	4	5	5	5	5
103381708	38	4	2	2	1	1	7	2	2	2	1	2	3	2	1	2	3	1	2	3	2	1	2	3	2	1	2	3	2	1
103381720	69	2	2	6	1	1	3	14	2	2	5	5	5	5	5	5	5	5	5	5	5	5	5	5	5	5	5	5	5	5
103381735	61	1	1	1	1	1	3	13	2	2	5	5	5	5	2	5	5	4	4	5	4	5	5	5	5	5	5	5	4	5
103381820	40	6	2	2	1	1	7	8	2	2	4	2	3	2	5	5	5	1	4	5	5	5	5	5	5	5	5	5	5	5
103381978	70	1	3	6	2	1	4	16	2	2	5	5	5	5	5	5	5	5	5	5	5	5	5	5	5	5	5	5	5	5
103382202	54	2	1	1	1	1	3	13	2	2	1	5	5	5	3	3	5	4	4	5	5	5	5	5	5	2	4	5	5	5
103382570	67	2	1	6	1	1	4	17	2	2	5	5	5	5	5	5	5	4	1	5	5	5	5	5	5	4	5	5	4	5
103382628	65	3	2	1	1	1	3	15	2	2	4	4	4	4	5	4	5	1	1	5	4	5	4	5	5	4	4	4	4	4
103382909	68	6	2	3	1	1	6	18	2	2	1	5	5	4	5	5	4	1	5	5	5	5	5	5	5	4	4	5	4	5
103383274	35	5	2	2	1	1	2	12	1	1	4	5	5	4	3	5	4	4	4	5	5	5	5	5	5	2	4	5	5	5
103383298	69	6	2	2	1	1	3	16	2	2	4	5	5	5	5	5	5	4	5	5	5	5	5	5	5	4	5	5	5	5
103383522	43	4	2	2	1	1	7	30	1	1	2	3	2	5	5	1	1	1	2	5	5	1	2	5	5	5	5	5	5	5
103383573	44	6	2	2	1	1	7	1	2	2	4	1	2	3	3	2	3	1	2	2	2	1	2	3	4	5	2	1	2	2
103384135	44	3	1	1	2	1	3	15	2	2	5	1	1	4	5	5	5	5	5	5	5	5	5	5	5	5	5	5	5	5
103384396	35	5	2	2	1	1	7	6	2	2	5	5	5	5	5	5	5	5	5	5	5	5	5	5	5	5	5	5	5	5
103384885	46	2	2	7	2	1	1	9	2	2	5	4	5	5	5	5	5	2	1	5	5	5	5	5	5	5	5	5	5	5
103385247	37	3	2	2	2	1	7	20	2	2	2	1	3	4	5	5	5	1	5	5	5	5	5	5	5	5	5	5	5	5
103385384	65	1	1	6	2	1	3	4	2	2	1	1	5	5	5	5	5	2	1	5	5	5	5	5	5	5	5	5	5	5
103385489	61	2	2	6	2	1	2	12	2	2	5	5	5	5	5	5	5	5	5	5	5	5	5	5	5	5	5	5	5	5
103385619	56	5	6	2	1	1	3	15	2	2	3	4	5	3	5	5	5	5	5	5	5	5	5	5	5	5	5	5	5	5
103385683	45	1	1	1	1	2	4	17	2	2	3	4	4	4	5	4	4	4	1	5	5	5	5	5	5	3	5	5	5	3
103386116	40	5	2	2	1	1	4	7	2	1	2	4	2	2	2	5	5	1	2	2	2	2	2	1	1	1	2	5	5	2
103386152	45	1	4	4	2	1	3	14	2	2	5	5	5	5	5	4	5	5	1	5	5	5	5	5	5	5	5	5	5	5
103386182	38	2	2	2	2	2	4	16	2	2	1	1	1	1	1	1	1	1	5	5	5	5	5	5	5	5	5	5	5	5
103386369	40	7	2	2	1	1	4	12	2	2	4	4	4	4	4	5	5	1	5	5	5	5	5	5	5	5	5	5	5	5
103386510	52	1	2	7	1	1	3	14	2	2	5	4	4	4	5	5	5	1	1	5	4	4	4	5	5	5	4	5	4	5
103386837	56	1	6	6	1	1	2	12	2	2	5	5	5	5	5	5	5	5	4	5	5	5	5	5	5	5	5	5	5	5
103386913	42	3	1	2	2	1	2	1	2	2	5	5	5	5	5	5	5	5	5	5	5	5	5	5	5	5	5	5	5	5
103386994	22	4	1	2	1	1	4	10	2	2	1	1	5	2	5	5	5	3	4	5	5	5	5	5	5	5	5	5	5	5
103387472	45	1	6	1	2	1	2	14	2	2	1	1	1	1	4	5	5	5	5	5	5	5	5	5	5	4	5	5	4	5
103388291	40	3	7	2	2	1	4	15	2	2	5	2	2	5	5	5	5	2	5	5	5	5	5	5	5	5	5	5	5	5
103388606	26	1	6	2	2	1	3	1	2	2	3	3	3	3	3	3	3	2	3	2	4	2	2	4	2	2	4	4	2	4
103388634	62	4	2	6	1	1	3	17	2	2	1	1	1	5	5	5	4	5	1	5	5	5	5	5	5	5	4	5	5	5
103388818	23	1	2	2	2	1	2	13	2	2	5	5	5	4	5	5	5	1	3	5	5	5	5	5	5	5	5	5	5	5
103389348	25	1	1	4	1	1	2	15	2	2	5	1	5	5	5	5	5	1	5	5	5	5	5	5	5	5	5	5	5	5
103390740	34	2	2	3	2	4	3	16	2	2	5	5	5	5	5	5	5	5	5	5	5	5	5	5	5	5	5	5	5	5
103392067	35	1	6	7	2	5	3	15	2	2	4	4	4	4	5	5	5	4	5	5	5	4	5	4	5	4	2	4	5	4
103392774	55	1	1	7	2	1	2	12	2	2	5	5	5	5	5	5	5	5	5	5	5	5	5	5	5	5	5	5	5	5
103393291	53	2	4	4	2	2	3	13	2	2	5	5	5	5	5	5	5	4	5	5	5	5	5	5	5	5	5	5	5	5
103394064	64	1	6	6	2	1	4	18	2	2	5	5	5	5	5	5	5	1	2	5	5	5	5	5	5	5	5	5	4	5
103394955	21	2	1	7	2	1	3	17	2	2	2	3	3	3	5	5	5	2	5	5	5	5	5	5	5	5	5	5	5	5
103396593	47	1	2	4	2	1	3	14	2	2	5	4	5	5	4	5	5	4	5	5	5	4	4	4	4	5	5	5	5	5
103398248	54	3	2	1	2	1	2	12	1	1	5	5	5	5	5	5	5	5	5	5	5	5	5	5	5	5	5	5	5	5
103398915	33	1	1	4	2	2	4	2	1	2	5	5	5	5	5	5	5	5	5	5	5	5	5	5	5	5	5	5	5	5
103399548	33	3	6	3	2	1	5	14	2	2	2	5	3	3	4	4	5	2	4	5	5	5	5	5	4	4	5	5	5	4
103415713	48	1	4	1	2	2	3	14	2	2	5	5	5	5	5	5	5	5	5	5	5	5	5	5	5	5	5	5	5	5
103420363	61	1	1	3	2	5	3	8	2	2	5	5	5	5	5	5	5	5	5	5	5	5	5	5	5	5	5	5	4	5
103421031	60	2	2	1	2	8	6	20	2	2	5	5	5	5	5	5	5	5	5	5	5	5	5	5	5	5	5	5	5	5
103424385	47	1	1	1	2	2	2	13	2	2	5	3	3	4	5	5	5	1	5	5	5	5	4	4	5	5	5	5	4	4
103433782	20	1	1	3	2	4	2	15	1	2	5	5	3	3	5	5	5	5	5	5	5	5	5	5	5	5	5	5	5	5
103434172	31	3	1	2	2	5	3	13	2	2	2	5	4	5	5	4	5	1	5	5	5	5	5	5	5	5	5	5	5	5
103434338	64	6	2	2	2	3	4	17	2	2	5	5	5	5	5	5	5	5	5	5	5	5	5	5	5	5	5	5	5	5
103437981	18	6	1	1	2	2	3	13	2	2	2	3	4	3	2	3	4	5	5	5	5	5	5	5	5	5	5	5	5	5
103439225	22	3	1	3	2	2	4	13	2	2	3	2	2	5	5	5	5	5	5	5	5	5	5	5	5	5	5	5	5	5
103441373	27	6	1	3	2	2	6	1	2	2	5	5	5	5	5	5	5	5	5	5	5	5	5	5	5	5	5	5	5	5

## Sheet: key
gender
male	1
female	2
other	3
ethnicity
white	1
african american	2
hispanic	3
asian or pacific islander	4
native american or alaskan native	5
mixed	6
other	7
no answer	8
highest level of education
some high school	1
high school grad	2
some college	3
bachelor degree	4
some grad school	5
grad degree	6
post grad/doctorate	7
marital status
single	1
married	2
divorced	3
separated	4
widowed	5
living with partner	6
prefer not to answer	7
annual household income
under 25k	1
25k-50k	2
50k-75k	3
75k-100k	4
100k-150k	5
150k-300k	6
300k+	7
employment status
unemployed	1
full-time	2
part-time	3
self-employed	4
more than one job	5
retired	6
other	7
+ covid test
yes	1
no	2
covid diagnosis
yes	1
no	2
GAIN-SS
Past month	1
2-3 months ago	2
4 to 12 months ago	3
1+ years ago	4
Never	5
